# Supplementary material for: Genome-wide analyses of the Bemisia tabaci species complex reveal contrasting patterns of admixture and complex demographic histories
Source: PLoS One. 2018 Jan 24;13(1):e0190555. doi: 10.1371/journal.pone.0190555 (PMC5783331; doi:10.1371/journal.pone.0190555)
Supplement: S2 Table — (XLSX) [file pone.0190555.s007.xlsx]

## Sheet: DATA_SUMMARY
Country	Sample ID	COI sequences (Genbank ID)	Species	total reads	reads (mitogenome (AY521259))	% reads	reads (C. portiera)	% reads	reads (C. hamiltonella)	% reads	reads (C. cardinium)	% reads	reads (Wolbachia pipientis)	% reads	Contaminants (Gossypium hirsutum) JX623274	% reads	reads (Rickettsia sp.)	% reads
Indian Ocean	19-1	KX234868	IO	470702	649	0.137879	1303	0.28	21632	4.59569	81	0.0172083	56	0.0118971	25555	5.42913	27	0.00573611
	19-2	KX234869	IO	648684	1381	0.212893	1381	0.21	1170	0.180365	138	0.0212738	896	0.138126	35164	5.42082	7	0.00107911
	19-3	KX234870	IO	655356	742	0.113221	2838	0.43	367	0.0560001	325	0.0495914	149	0.0227357	29125	4.44415	31	0.00473025
	19-5	KX234871	IO	615179	611	0.0993207	3336	0.54	1451	0.235866	346	0.0562438	138	0.0224325	41651	6.77055	46	0.0074775
	19-6	KX234872	IO	381038	517	0.135682	604	0.16	685	0.179772	8	0.00209953	42	0.0110225	23989	6.2957	16	0.00419906
Spain	31-2	KX234874	MED	818696	2088	0.25504	2505	0.31	473	0.0577748	947	0.115672	586	0.0715772	42035	5.13438	20727	2.53171
	31-5	KX234877	MED	837798	1559	0.186083	1794	0.21	3886	0.463835	196	0.0233947	456	0.0544284	48802	5.82503	23626	2.82001
	93-1	KX234883	MED	311750	244	0.0782678	6014	1.93	6733	2.15974	86	0.0275862	203	0.0651163	29547	9.47779	9386	3.01075
	93-2	KX234884	MED	561746	1776	0.316157	2841	0.51	1230	0.21896	207	0.0368494	360	0.0640859	37273	6.63521	12289	2.18764
	93-3	KX234885	MED	834297	3198	0.383317	7479	0.9	860	0.103081	256	0.0306845	714	0.085581	57769	6.92427	23509	2.81782
	93-4	KX234886	MED	601626	931	0.154747	1830	0.304176	1300	0.216081	410	0.0681487	1980	0.329108	39774	6.61108	19738	3.28078
	93-5	KX234887	MED	746738	1239	0.165922	1820	0.243727	1895	0.25377	234	0.0313363	1238	0.165788	50915	6.81832	23006	3.08087
	93-6	KX234888	MED	604994	19224	3.17755	1005	0.166117	1161	0.191903	46	0.00760338	115	0.0190085	37838	6.25428	552	0.0912406
Greece	44-1	KX234892	MED	329972	5953	1.80409	1041	0.315481	978	0.296389	640	0.193956	114	0.0345484	29607	8.97258	29	0.00878862
	44-4	KX234893	MED	232360	470	0.202272	536	0.230677	761	0.327509	70	0.0301257	192	0.0826304	16681	7.17895	24	0.0103288
	44-5	KX234894	MED	363400	427	0.117501	715	0.196753	276	0.0759494	13	0.00357733	84	0.023115	27466	7.55806	28	0.00770501
Croatia	129-1	KX234895	MED	249085	13376	5.37005	814	0.326796	1479	0.593773	71	0.0285043	84	0.0337234	15935	6.39741	61	0.0244896
	129-2	KX234896	MED	456885	984	0.215371	1012	0.2215	1591	0.348228	120	0.0262648	209	0.0457446	24680	5.4018	33	0.00722282
	129-3	KX234897	MED	240124	375	0.156169	705	0.293598	1623	0.675901	172	0.0716297	369	0.153671	13517	5.62917	93	0.03873
France	23-3	KX262889	MED	232324	372	0.160121	562	0.241904	14456	6.22234	18	0.0077478	24	0.0103304	16486	7.09612	9	0.0038739
	23-5	KX234901	MED	587747	1366	0.232413	3609	0.61404	4048	0.688732	1250	0.212677	29455	5.01151	42578	7.24427	137	0.0233093
	23-6	KX234902	MED	478188	1670	0.349235	2700	0.564631	32583	6.81385	1768	0.369729	68	0.0142203	34530	7.22101	42	0.00878316
USA (Arizona)	84-1	KX234903	MED	636098	1201	0.188807	2326	0.365667	3590	0.564378	13526	2.1264	245	0.0385161	49712	7.81515	13375	2.10266
	84-2	KX234904	MED	641426	1767	0.27548	2441	0.380558	1181	0.184121	262	0.0408465	426	0.0664145	43907	6.84522	14063	2.19246
	84-3	KX234905	MED	279633	259	0.0926214	284	0.101562	123	0.0439862	22768	8.1421	397	0.141972	26428	9.45096	5557	1.98725
	84-4	KX234906	MED	180713	94	0.0520162	169	0.0935185	121	0.066957	26	0.0143875	59	0.0326485	20692	11.4502	2134	1.18088
	84-6	KX234907	MED	538706	1900	0.352697	2434	0.451823	291	0.0540183	68	0.0126228	265	0.049192	41273	7.66151	7696	1.42861
Burkina Faso	112-2	KX234908	MED	616013	1648	0.267527	876	0.142205	328	0.0532456	50	0.00811671	53	0.00860371	43705	7.09482	16	0.00259735
	112-3	KX262892	MED	149716	90	0.0601138	374	0.249806	95	0.0634535	2460	1.64311	104	0.0694649	15811	10.5607	151	0.100858
	115-1	KX234909	MED	176095	470	0.266901	319	0.181152	400	0.22715	21	0.0119254	22	0.0124933	15769	8.95483	14	0.00795025
	115-2	KX234910	MED	220128	732	0.332534	151	0.0685965	150	0.0681422	999	0.453827	106	0.0481538	16451	7.47338	13	0.00590565
	115-3	KX234911	MED	208038	888	0.426845	715	0.343687	584	0.280718	55	0.0264375	99	0.0475875	18753	9.01422	33	0.0158625
Israel	42-2	KX234854	MEAM1	462244	565	0.12223	4375	0.95	27436	5.93539	362	0.0783136	561	0.121364	24881	5.38266	183	0.0395895
	42-3	KX234855	MEAM1	468203	1128	0.240921	941	0.2	1825	0.389788	160	0.0341732	184	0.0392992	26149	5.58497	2721	0.581158
Italy	9-4	KX234849	MEAM1	538403	1206	0.223996	1323	0.245727	1269	0.235697	67	0.0124442	669	0.124256	27705	5.14577	5414	1.00557
	9-5	KX262888	MEAM1	424856	434	0.102152	853	0.200774	1229	0.289274	104	0.0244789	193	0.0454272	21777	5.12574	3572	0.840755
	9-6	KX234851	MEAM1	446181	559	0.125285	710	0.159128	1808	0.405217	320	0.0717198	301	0.0674614	22249	4.98654	5137	1.15133
Turkmenistan	83-3	KX262890	MEAM1	562689	563	0.100055	5950	1.05742	6214	1.10434	700	0.124403	1063	0.188914	28381	5.04382	530	0.0941906
	83-4	KX234856	MEAM1	675782	1009	0.149309	15867	2.34795	5974	0.884013	23562	3.48663	1656	0.245049	32457	4.80288	148	0.0219006
	83-5	KX234857	MEAM1	952973	1130	0.118576	11737	1.23162	35956	3.77303	14256	1.49595	99	0.0103885	39928	4.18984	22869	2.39975
Trinidad & Tobago	89-1	KX234858	MEAM1	194232	84	0.0432473	252	0.129742	308	0.158573	87	0.0447918	197	0.101425	10396	5.35236	5094	2.62264
	89-2	KX234859	MEAM1	93795	97	0.103417	86	0.0916893	230	0.245216	55	0.0586385	136	0.144997	6156	6.56325	5374	5.72952
	89-3	KX262891	MEAM1	188837	454	0.240419	275	0.145628	585	0.309791	48	0.0254187	140	0.074138	9660	5.11552	4959	2.62607
Sudan	92-1	KX234860	MEAM1	597877	782	0.130796	7304	1.22166	450	0.0752663	302	0.0505121	938	0.156888	35521	5.94119	98	0.0163913
	92-3	KX234861	MEAM1	486130	514	0.105733	2224	0.457491	140	0.0287989	116	0.0238619	833	0.171353	29926	6.15597	83	0.0102853
	92-5	KX234862	MEAM1	341464	130	0.0380714	553	0.16195	2700	0.790713	96	0.0281142	244	0.071457	21773	6.37637	50	0.0512499
Iran	109-1	KX234865	MEAM1	521265	829	0.159036	2049	0.393082	5861	1.12438	257	0.0493031	400	0.0767364	26580	5.09913	175	0.0335722
	109-5	KX234866	MEAM1	717831	1737	0.241979	5364	0.747251	2570	0.358023	1079	0.150314	732	0.101974	38032	5.29818	1792	0.249641
	109-6	KX234867	MEAM1	646032	763	0.118106	698	0.108044	1345	0.208194	520	0.0804914	200	0.0309582	36525	5.65374	23	0.0035602
USA (Texas)	33-2	KX234851	MEAM1	623617	1078	0.172863	1636	0.262341	20285	3.2528	262	0.042013	124	0.019884	32616	5.23013	26	0.00416923
	33-3	KX234852	MEAM1	767339	1059	0.138009	4883	0.636355	3592	0.468111	45	0.00586442	1555	0.202648	38131	4.96925	43	0.00560378
	33-5	KX234853	MEAM1	663170	1056	0.159235	1224	0.184568	1701	0.256495	341	0.0514197	311	0.046896	34683	5.22988	114	0.0171902
French Polynesia (Tahiti)	108-4	KX234863	MEAM1	426255	387	0.0907907	682	0.159998	1225	0.287387	522	0.122462	255	0.0598233	27684	6.4947	9117	2.13886
	108-5	KX234864	MEAM1	615405	1063	0.172732	3373	0.548094	2049	0.332951	143	0.0232367	1142	0.185569	24309	3.95008	13441	2.18409
Reunion Island	26-4	KX234898	MEAM1	172808	128	0.0740706	171	0.0989538	87	0.0503449	68	0.03935	615	0.355886	14842	8.58872	14	0.00810148
	26-5	KX234899	MEAM1	404803	483	0.119317	1150	0.284089	744	0.183793	117	0.0289029	19734	4.87496	29631	7.31986	510	0.125987
	26-6	KX234900	MEAM1	133737	199	0.1488	85	0.0635576	9	0.00672963	1	0.000747736	10959	8.19444	12938	9.67421	6	0.00448642
	31-1	KX234873	MEAM1	225020	207	0.0919918	280	0.12	424	0.188428	45	0.0199982	104	0.0462181	20355	9.04586	2216	0.984801
	31-3	KX234875	MEAM1	669910	1574	0.234957	6292	0.94	6751	1.00775	807	0.120464	660	0.0985207	43482	6.49072	262	0.0391097
	31-4	KX234876	MEAM1	663099	672	0.101342	1753	0.26	20687	3.11975	481	0.0725382	34789	5.24643	47261	7.12729	527	0.0794753
	31-6	KX234878	MEAM1	470363	406	0.0863163	641	0.14	684	0.14542	224	0.0476228	21880	4.65173	37030	7.87264	5336	1.13444
	29-3	KX234879	MEAM1	726729	1214	0.16705	3518	0.48	5971	0.821627	1344	0.184938	765	0.105266	37294	5.13176	486	0.066875
	30-1	KX234880	MEAM1	637683	906	0.142077	2660	0.42	8031	1.2594	341	0.0534748	1254	0.196649	36821	5.77419	358	0.0561407
	30-2	KX234881	MEAM1	707186	1222	0.172798	2015	0.28	9463	1.33812	609	0.086116	18538	2.62138	34737	4.912	17075	2.4145
	30-3	KX234882	MEAM1	774425	1608	0.207638	1609	0.21	7831	1.0112	511	0.0659844	1111	0.143461	36118	4.66385	18495	2.38822
Spain	8-1	KX234889	MEAM1	573911	611	0.106463	1060	0.184698	1983	0.345524	113	0.0196895	445	0.0775382	27972	4.87393	9774	1.70305
	8-3	KX234890	MEAM1	629196	804	0.127782	1519	0.241419	3147	0.500162	217	0.0344885	4325	0.687385	26919	4.27832	10618	1.68755
	8-5	KX234891	MEAM1	568587	1576	0.277178	606	0.10658	3149	0.553829	1302	0.228989	137	0.0240948	32735	5.75725	6117	1.07582
Peru (Canete Valley)	47-1	KX234912	MEAM2	333826	290	0.0868716	926	0.27739	2173	0.650938	68	0.0203699	304	0.0910654	16608	4.97505	29	0.00868716
	47-2	KX234913	MEAM2	526119	784	0.149016	1223	0.232457	6197	1.17787	438	0.0832511	707	0.13438	20183	3.8362	173	0.0328823
	47-4	KX234914	MEAM2	728219	562	0.0771746	11214	1.53992	3029	0.415946	99	0.0135948	180	0.0247178	36384	4.9963	54	0.00741535
