# Supplementary material for: Genome-wide analyses of the Bemisia tabaci species complex reveal contrasting patterns of admixture and complex demographic histories
Source: PLoS One. 2018 Jan 24;13(1):e0190555. doi: 10.1371/journal.pone.0190555 (PMC5783331; doi:10.1371/journal.pone.0190555)
Supplement: S3 Table — (XLSX) [file pone.0190555.s008.xlsx]

## Sheet: meam1_genome_mapping
Samples	Country	Species ID	raw reads	mapped reads	%mapping	unique stacks	loci (n)	retained loci	% retained loci	mean depth coverage	st Dev	max
19_1	Reunion	IO	277133	234726	84.698	181234	120936	18985	15.6984	5.96408	7.95443	257
19_2	Reunion	IO	412274	361456	87.6737	260784	151944	29236	19.2413	7.32296	11.6659	473
19_3	Reunion	IO	448863	401527	89.4542	271001	149609	39507	26.4068	6.74655	9.67536	551
19_5	Reunion	IO	387765	351685	90.6954	260518	169833	29190	17.1875	6.3124	10.1506	400
19_6	Reunion	IO	230332	208143	90.3665	138904	68200	19630	28.783	7.55441	10.907	410
8_1	Spain	MEAM1	412526	387143	93.8469	235845	83700	33266	39.7443	9.74605	24.2568	3307
8_3	Spain	MEAM1	554663	517480	93.2963	281026	76398	35024	45.8441	13.2948	28.4967	3245
8_5	Spain	MEAM1	334933	312058	93.1703	230932	126556	27895	22.0416	6.88937	15.2556	1862
26_4	Reunion	MEAM1	104793	94791	90.4555	68422	44641	8909	19.957	5.82063	10.3683	512
26_5	Reunion	MEAM1	249606	237175	95.0198	179829	113134	23040	20.3652	5.53967	10.7734	1169
29_3	Reunion	MEAM1	526753	485860	92.2368	322647	142629	41430	29.0474	8.71369	24.9278	2965
30_1	Reunion	MEAM1	422896	395449	93.5098	257060	99043	33932	34.2599	9.26904	30.2896	4098
30_2	Reunion	MEAM1	499246	452789	90.6946	285405	96246	36547	37.9725	10.3519	27.5874	3834
30_3	Reunion	MEAM1	714193	662291	92.7328	386094	105131	43825	41.6861	13.3619	34.4007	4789
31_1	Reunion	MEAM1	137132	130203	94.9472	80864	35845	12225	34.1052	8.27975	16.8669	1421
31_3	Reunion	MEAM1	588119	560202	95.2532	367284	177788	41430	23.303	9.55935	22.7622	2568
31_4	Reunion	MEAM1	380666	357828	94.0005	277543	157012	32736	20.8494	6.33831	13.986	1652
31_6	Reunion	MEAM1	310550	292657	94.2383	207482	114130	27189	23.8228	6.87447	17.4656	1866
109-6	Iran	MEAM1	475418	445772	93.7642	310862	153132	36382	23.7586	8.35383	13.9908	520
109-5	Iran	MEAM1	537534	498940	92.8202	342942	154158	41468	26.8997	8.68581	15.0851	604
109_1	Iran	MEAM1	376023	346664	92.1922	216249	83023	30287	36.4803	9.26843	16.4439	581
92_5	Sudan	MEAM1	194326	180979	93.1316	129782	72124	19301	26.7609	5.99938	6.52446	253
92_3	Sudan	MEAM1	264500	212897	80.4904	167579	104251	18480	17.7264	5.92673	7.29485	191
92_1	Sudan	MEAM1	358391	279601	78.0156	221039	139225	23883	17.1542	5.92216	7.48419	273
89_3	Trinidad	MEAM1	120582	109815	91.0708	77487	37602	11387	30.283	6.80355	10.3296	798
89_1	Trinidad	MEAM1	110502	101159	91.5449	71888	37232	11014	29.5821	6.22126	8.81455	680
83_5	Turkmenistan	MEAM1	663447	605862	91.3203	419189	204889	59614	29.0958	7.13876	11.0963	585
83_4	Turkmenistan	MEAM1	431115	392660	91.0801	302387	186344	36198	19.4254	5.81861	7.72954	341
83_2	Turkmenistan	MEAM1	96354	89667	93.06	68370	34239	9490	27.7169	6.17503	9.5445	265
83_3	Turkmenistan	MEAM1	428028	396872	92.721	239439	85730	33078	38.5839	10.0292	17.3602	1128
42_2	Israel	MEAM1	374746	349792	93.3411	218330	80944	29952	37.0034	9.5598	24.0624	2869
42_3	Israel	MEAM1	412288	373431	90.5753	228132	72031	28690	39.8301	11.1331	23.2323	2289
33_3	Texas (USA)	MEAM1	463404	439913	94.9308	299754	137594	38999	28.3435	8.17144	30.2272	4807
33_2	Texas (USA)	MEAM1	356173	336300	94.4204	254319	147447	29547	20.0391	6.55231	18.0671	2454
33_5	Texas (USA)	MEAM1	409063	388679	95.0169	259218	112886	34939	30.9507	8.36572	24.0407	3429
9_4	Italy	MEAM1	309901	291288	93.9939	226040	127274	28304	22.2386	6.03049	12.3089	1451
9_5	Italy	MEAM1	242755	229323	94.4668	164908	87504	24008	27.4365	6.28753	11.2669	1171
9_6	Italy	MEAM1	273023	256676	94.0126	176914	83823	26039	31.0643	7.10242	17.2242	2158
108_4	Tahiti	MEAM1	301603	282677	93.7249	179969	77099	26061	33.802	8.44281	16.6894	1561
108_5	Tahiti	MEAM1	359760	330381	91.8337	258396	159901	30819	19.2738	5.61183	8.03836	774
47_1	Peru	MEAM1	202351	190830	94.3064	140925	79926	19787	24.7566	5.92424	10.9278	1171
47_2	Peru	MEAM1	408226	382704	93.7481	237219	85407	33471	39.19	9.49314	27.8199	4157
47_4	Peru	MEAM1	430438	406147	94.3567	304812	172363	38072	22.0883	6.36478	13.7154	1838
23_3	France	MED	155082	141667	91.3497	96465	51661	13386	25.9112	7.09488	15.0831	832
23_5	France	MED	360611	327819	90.9065	215335	114740	27172	23.6814	8.17654	24.7577	2059
23_6	France	MED	264427	235699	89.1358	157922	74388	20081	26.9949	8.43469	23.3946	1586
31_2	Reunion	MED	725191	653075	90.0556	370581	112882	42600	37.7385	13.3042	37.1971	3525
31_5	Reunion	MED	603415	531560	88.0919	326687	142271	41316	29.0404	9.87661	29.3733	2979
44_1	Greece	MED	209481	189824	90.6163	133042	67671	15424	22.7926	8.23476	8.23476	2205
44_4	Greece	MED	156590	138687	88.567	92238	43730	12900	29.4992	7.79946	14.8354	557
44_5	Greece	MED	243696	222399	91.2608	158269	92823	17619	18.9813	7.57205	18.6473	949
84_1	Arizona (USA)	MED	448537	407792	90.916	285092	161094	32325	20.0659	7.85575	29.2484	3977
84_2	Arizona (USA)	MED	452552	403345	89.1268	255060	102687	30478	29.6805	10.3525	27.0606	2890
84_3	Arizona (USA)	MED	164312	147945	90.0391	98019	47619	12783	26.8443	8.26684	23.0382	1455
84_4	Arizona (USA)	MED	103960	93846	90.2713	66174	35210	8151	23.1497	7.51123	18.0119	878
84_5	Arizona (USA)	MED	393856	321694	81.6781	241166	142093	26650	18.7553	6.88871	18.0226	1479
84_6	Arizona (USA)	MED	348181	318132	91.3697	225774	139357	27369	19.6395	6.70624	27.0633	3128
93_1	Spain	MED	189808	167744	88.3756	117383	66289	14110	21.2856	7.45641	20.9989	1498
93_2	Spain	MED	432485	391203	90.4547	273293	143306	33604	23.4491	7.70539	21.9306	2300
93_3	Spain	MED	632965	563162	88.9721	382642	166820	40909	24.5228	10.0688	25.6959	2634
93_4	Spain	MED	374473	328580	87.7446	205087	89629	27193	30.3395	9.27816	23.3326	2299
93_5	Spain	MED	578958	517358	89.3602	310096	119038	37435	31.4479	11.1695	32.6277	3126
93_6	Spain	MED	458948	417422	90.9519	253513	89983	30021	33.363	11.4579	25.4158	1333
112-2	Burkina Faso	MED	833131	794095	95.3145	421905	153384	35290	23.0076	18.5229	70.1177	5552
112-3	Burkina Faso	MED	158047	147598	93.3887	101597	40405	9804	24.2643	11.3351	25.1348	1212
115-1	Burkina Faso	MED	112918	102377	90.6649	66359	35642	9501	26.6568	7.44322	13.574	538
115-2	Burkina Faso	MED	150082	134153	89.3865	78511	35521	11988	33.749	8.77578	20.1726	1093
115-3	Burkina Faso	MED	121930	109743	90.0049	69904	33148	9990	30.1376	8.13293	23.3942	1238
129_1	Croatia	MED	154610	140129	90.6339	100993	60036	13048	21.7336	6.34197	14.7674	1093
129_2	Croatia	MED	346192	313005	90.4137	188304	77774	26538	34.1219	9.39864	22.1821	1387
129_3	Croatia	MED	181366	164280	90.5793	106766	46373	15605	33.651	8.07542	16.4679	1093

## Sheet: MED-genome-mapping
Samples	Country	Species ID	raw reads	mapped reads	%mapping	unique stacks	loci (n)	retained loci	% retained loci	mean depth coverage	st Dev	max
19_1	Reunion	IO	277228	220954	79.7012	169826	118212	17252	14.5941	5.90361	8.32635	484
19_2	Reunion	IO	412491	340444	82.5337	244350	149451	26690	17.8587	7.28093	12.1868	923
19_3	Reunion	IO	449379	379743	84.5039	254697	150247	36384	24.2161	6.63476	9.82989	678
19_5	Reunion	IO	387697	337424	87.0329	249349	169949	26757	15.7441	6.29323	10.16	628
19_6	Reunion	IO	230493	195951	85.0139	129718	68131	36384	53.403	7.40186	10.806	519
8_1	Spain	MEAM1	416376	353066	84.795	204318	89424	29313	32.7798	9.53921	37.3202	5823
8_3	Spain	MEAM1	559742	471649	84.2619	241553	82239	32302	39.2782	12.6957	38.302	5500
8_5	Spain	MEAM1	337815	285133	84.4051	204704	127285	23126	18.1687	6.98647	24.1899	3276
26_4	Reunion	MEAM1	104433	91823	87.9253	66943	44611	8534	19.1298	5.68889	10.5513	650
26_5	Reunion	MEAM1	251823	224235	89.0447	165847	117840	19088	16.1982	5.60755	16.4931	2038
29_3	Reunion	MEAM1	531830	445571	83.7807	283836	147819	35328	23.8995	8.77095	33.6532	5055
30_1	Reunion	MEAM1	426422	364080	85.3802	217913	104927	29614	28.2234	9.2073	45.8175	7132
30_2	Reunion	MEAM1	503924	413242	82.0048	239219	101464	32116	31.6526	10.2298	41.5891	6701
30_3	Reunion	MEAM1	721927	607284	84.1199	323889	111551	39814	35.6913	13.0447	49.2523	8400
31_1	Reunion	MEAM1	138667	123385	88.9794	73935	39890	11107	27.8441	7.98749	26.8736	2618
31_3	Reunion	MEAM1	592844	534875	90.2219	340456	181552	34135	18.8018	10.5693	40.4542	4475
31_4	Reunion	MEAM1	384051	336609	87.647	244109	161419	27494	17.0327	6.47945	20.95	2927
31_6	Reunion	MEAM1	313397	275901	88.0356	190461	119536	22857	19.1214	7.0371	24.8636	3196
109-6	Iran	MEAM1	479324	408906	85.3089	275747	153706	31290	20.357	8.39588	15.8877	1079
109-5	Iran	MEAM1	542210	458224	84.5104	303060	154680	35940	23.2351	8.76324	17.7844	1602
109_1	Iran	MEAM1	379248	316482	83.4499	188972	85808	26758	31.1836	9.11503	18.1449	1244
92_5	Sudan	MEAM1	195614	167166	85.4571	116977	72979	16852	23.0916	5.87539	7.09493	453
92_3	Sudan	MEAM1	266021	194799	73.2269	149994	101637	15578	15.3271	5.95904	8.01248	410
92_1	Sudan	MEAM1	360421	259088	71.8848	200543	137166	20215	14.7376	5.98927	8.54855	572
89_3	Trinidad	MEAM1	121704	100011	82.1756	68093	38464	9797	25.4706	6.66081	15.6519	1397
89_1	Trinidad	MEAM1	111344	92594	83.1603	63710	39025	9282	23.7848	6.08069	14.0026	1231
83_5	Turkmenistan	MEAM1	669108	556739	83.2061	370598	211995	51097	24.1029	7.07043	13.1579	994
83_4	Turkmenistan	MEAM1	434692	362785	83.4579	272262	187796	29958	15.9524	5.86151	9.03977	564
83_2	Turkmenistan	MEAM1	97561	84261	86.3675	61769	34657	8339	24.0615	6.23948	12.6672	990
83_3	Turkmenistan	MEAM1	431781	366739	84.9363	211573	91655	29855	32.5732	9.76148	21.2004	2103
42_2	Israel	MEAM1	378378	320691	84.7541	191105	84190	26332	31.2769	9.49654	35.7567	5110
42_3	Israel	MEAM1	416533	338192	81.1921	195741	73355	25451	34.6957	10.9821	31.8269	4024
33_3	Texas (USA)	MEAM1	467346	403596	86.3591	264599	143314	32948	22.9901	8.22441	49.6201	8473
33_2	Texas (USA)	MEAM1	359409	308637	85.8735	226599	148619	24263	16.3256	6.65808	29.9943	4374
33_5	Texas (USA)	MEAM1	412566	356432	86.3939	228262	118512	29713	25.0717	8.38505	38.388	6090
9_4	Italy	MEAM1	312693	269194	86.0889	196396	129590	23335	18.0068	6.11026	18.5935	2530
9_5	Italy	MEAM1	244612	211075	86.2897	146891	90522	20200	22.315	6.24921	16.5708	2040
9_6	Italy	MEAM1	275408	234312	85.0781	155668	86544	22176	25.624	7.04933	27.756	3872
108_4	Tahiti	MEAM1	304516	263811	86.6329	161751	82435	23003	27.9044	8.34204	23.1777	2852
108_5	Tahiti	MEAM1	362677	299899	82.6904	228305	157941	24988	15.8211	5.65724	10.8143	1286
47_1	Peru	MEAM1	203718	175682	86.2378	126302	82101	16387	19.9596	5.92702	17.0972	2004
47_2	Peru	MEAM1	411537	349201	84.8529	206161	90195	29521	32.7302	9.30409	45.3592	7336
47_4	Peru	MEAM1	434020	374743	86.3423	273027	174938	31349	17.9201	6.4947	20.5942	3158
23_3	France	MED	154198	136719	88.6646	94425	51469	13165	25.5785	6.83988	17.6943	1569
23_5	France	MED	358669	319171	88.9876	212870	114656	26715	23.3001	7.97589	23.851	2347
23_6	France	MED	262732	227686	86.6609	155399	74056	19632	26.5097	8.22178	25.5992	2890
31_2	Reunion	MED	721167	631931	87.6262	348582	111165	42524	38.253	12.8666	31.1475	2539
31_5	Reunion	MED	600638	516444	85.9826	322986	140314	40916	29.1603	9.65395	26.458	3189
44_1	Greece	MED	208629	183720	88.0606	123424	67833	15019	22.1411	8.01665	23.5132	1104
44_4	Greece	MED	156158	132816	85.0523	89573	43527	12592	28.9292	7.52081	14.0199	749
44_5	Greece	MED	242617	214999	88.6166	154811	92330	16944	18.3516	7.43349	18.163	1363
84_1	Arizona (USA)	MED	446805	399013	89.3036	282076	159641	31966	20.0237	7.70656	20.3876	1127
84_2	Arizona (USA)	MED	450580	391180	86.817	251788	101644	30254	29.7647	10.0662	20.9627	922
84_3	Arizona (USA)	MED	163725	143474	87.6311	96371	47423	12673	26.7233	7.98035	19.0716	803
84_4	Arizona (USA)	MED	103687	90991	87.7555	64919	35298	8052	22.8115	7.20914	14.837	594
84_5	Arizona (USA)	MED	392264	313318	79.8743	227703	141691	25866	18.2552	6.76718	15.2404	991
84_6	Arizona (USA)	MED	346842	310641	89.5627	222655	138334	26726	19.3199	6.60682	19.2703	1035
93_1	Spain	MED	188964	163100	86.3127	115439	66101	13915	21.0511	7.22573	17.1672	768
93_2	Spain	MED	430249	380964	88.545	255517	141954	33517	23.6112	7.45693	17.246	1082
93_3	Spain	MED	629558	548991	87.2026	361910	164462	40593	24.6823	9.86495	20.8214	1130
93_4	Spain	MED	372287	317724	85.3438	202066	89407	26712	29.8769	9.02392	17.9676	991
93_5	Spain	MED	575929	503196	87.3712	307539	118044	37142	31.4645	10.897	27.4153	2313
93_6	Spain	MED	456430	404413	88.6035	240206	89555	30029	33.5313	11.0346	21.7758	1095
112-2	Burkina Faso	MED	833359	779321	93.5156	410652	150516	33369	22.1697	19.1958	93.1719	8257
112-3	Burkina Faso	MED	157871	144858	91.7572	92660	39101	9727	24.8766	11.303	30.189	1621
115-1	Burkina Faso	MED	112868	98846	87.5766	64078	35745	9225	25.8078	7.2361	13.5342	564
115-2	Burkina Faso	MED	149697	128397	85.7713	75533	35648	11736	32.9219	8.4422	22.0469	1835
115-3	Burkina Faso	MED	121682	104834	86.1541	67060	32680	9658	29.5532	7.93104	26.2251	2187
129_1	Croatia	MED	154031	135178	87.7603	98841	59900	12469	20.8164	6.21582	13.6405	892
129_2	Croatia	MED	344465	301723	87.5918	184758	77619	25904	33.3733	9.17136	20.2772	1579
129_3	Croatia	MED	180360	158349	87.7961	100447	46367	15433	33.2844	7.76479	15.613	943
